# Supplementary material for: Facing the Green Threat: A Water Flea’s Defenses against a Carnivorous Plant
Source: Int J Mol Sci. 2022 Jun 9;23(12):6474. doi: 10.3390/ijms23126474 (PMC9223663; doi:10.3390/ijms23126474)
Supplement: Supplementary file 1 [file ijms-23-06474-s001.zip]

Archive with 1 entries (1 files):
- ijms-1753049-supplementary.pdf
